# Supplementary material for: Cryo-EM reveals structural basis for human AIM/CD5L recognition of polymeric immunoglobulin M
Source: Nat Commun. 2024 Oct 30;15:9387. doi: 10.1038/s41467-024-53615-5 (PMC11525585; doi:10.1038/s41467-024-53615-5)
Supplement: Supplementary file 4 — Source Data File [file 41467_2024_53615_MOESM4_ESM.xlsx]

## Sheet: Fig. 3e
OD450		WT			C191S			D270A			D271A			D311A			N312A				D334A				AIM/IgM
	Ca (mM)	1	2	3	1	2	3	1	2	3	1	2	3	1	2	3	1	2	3	4	1	2	3
	4	1.3906	1.4157	1.4716	0.0779	0.0772	0.077	0.2622	0.2536	0.2585	0.1469	0.1251	0.1258	0.3635	0.3785	0.3536	1.0631	1.1146	1.0607	1.0479	0.3746	0.3681	0.3651
	2	1.2896	1.2652	1.3391	0.0689	0.0666	0.0768	0.1974	0.1889	0.1908	0.1285	0.1262	0.1257	0.2875	0.3058	0.2921	0.8731	0.8811	0.8795	0.8946	0.2751	0.2597	0.2616
	1	1.1709	1.1836	1.1674	0.0694	0.061	0.0616	0.1313	0.1343	0.1331	0.1236	0.124	0.1216	0.2213	0.2166	0.2161	0.6322	0.6369	0.6268	0.5999	0.2163	0.2123	0.1944
	0.5	0.9451	0.9561	0.8995	0.0586	0.058	0.0558	0.0965	0.0929	0.093	0.1161	0.1197	0.1168	0.1515	0.1568	0.1659	0.3733	0.3704	0.373	0.3645	0.1681	0.1593	0.1658
	0.25	0.666	0.6667	0.6389	0.0541	0.053	0.0515	0.0746	0.0731	0.0733	0.1365	0.1179	0.1179	0.125	0.1224	0.1247	0.2181	0.2147	0.2123	0.206	0.153	0.1495	0.1454
	0.125	0.3908	0.4174	0.3748	0.0511	0.051	0.0514	0.0639	0.0645	0.0646	0.121	0.1174	0.1126	0.1033	0.1019	0.1071	0.147	0.1484	0.1496	0.1475	0.1433	0.1352	0.1399
	0.0625	0.2367	0.2299	0.2227	0.0577	0.0507	0.065	0.0612	0.0618	0.065	0.1116	0.1109	0.1114	0.0925	0.0883	0.0945	0.1149	0.1181	0.125	0.1234	0.1373	0.1339	0.14
	blank	0.1116	0.1198	0.1142	0.0511	0.0505	0.0488	0.0609	0.0604	0.0583	0.1096	0.1085	0.1093	0.0847	0.0819	0.0841	0.1031	0.107	0.103	0.1044	0.1556	0.156	0.1491
OD650		WT			C191S			D270A			D271A			D311A			N312A				D334A
	Ca (mM)	1	2	3	1	2	3	1	2	3	1	2	3	1	2	3	1	2	3	4	1	2	3
	4	0.0441	0.0418	0.051	0.0403	0.0399	0.0415	0.0414	0.0388	0.0392	0.0545	0.0399	0.0417	0.0416	0.0416	0.0318	0.0448	0.0547	0.0414	0.0399	0.0441	0.0422	0.0359
	2	0.04	0.0397	0.0401	0.0396	0.0393	0.0467	0.041	0.0401	0.039	0.0419	0.0423	0.041	0.038	0.0398	0.0391	0.0396	0.0396	0.0408	0.0403	0.0438	0.0413	0.0402
	1	0.042	0.0405	0.0427	0.0452	0.0409	0.0403	0.0394	0.0407	0.0416	0.0397	0.0389	0.0391	0.0399	0.0416	0.042	0.0398	0.0508	0.0399	0.0358	0.0434	0.0452	0.0439
	0.5	0.0396	0.0397	0.0398	0.0405	0.0416	0.0399	0.0407	0.0395	0.04	0.039	0.0382	0.0385	0.0388	0.0366	0.0387	0.0394	0.0385	0.0387	0.0395	0.0389	0.0419	0.0401
	0.25	0.0399	0.039	0.0391	0.0398	0.0393	0.0387	0.0394	0.04	0.0392	0.0553	0.041	0.0397	0.0388	0.0407	0.0398	0.0403	0.0383	0.0395	0.0392	0.0396	0.0389	0.0399
	0.125	0.0404	0.0393	0.0391	0.0388	0.0391	0.0395	0.0391	0.0392	0.0396	0.0429	0.0387	0.0391	0.0386	0.0383	0.0394	0.0411	0.039	0.0392	0.04	0.0386	0.0426	0.0408
	0.0625	0.0512	0.0416	0.0398	0.0438	0.039	0.0502	0.0396	0.0416	0.0428	0.0387	0.0396	0.0394	0.0408	0.0387	0.0396	0.0384	0.0405	0.0404	0.04	0.0399	0.0398	0.0409
	blank	0.0404	0.0431	0.0412	0.0399	0.0394	0.0378	0.0407	0.0423	0.039	0.0377	0.0383	0.0391	0.0404	0.0409	0.0386	0.0388	0.0393	0.0399	0.0399	0.0389	0.0381	0.0386
OD450-650		WT			C191S			D270A			D271A			D311A			N312A				D334A
	Ca (mM)	1	2	3	1	2	3	1	2	3	1	2	3	1	2	3	1	2	3	4	1	2	3
	4	1.3465	1.3739	1.4206	0.0376	0.0373	0.0355	0.2208	0.2148	0.2193	0.0924	0.0852	0.0841	0.3219	0.3369	0.3218	1.0183	1.0599	1.0193	1.008	0.3305	0.3259	0.3292
	2	1.2496	1.2255	1.299	0.0293	0.0273	0.0301	0.1564	0.1488	0.1518	0.0866	0.0839	0.0847	0.2495	0.266	0.253	0.8335	0.8415	0.8387	0.8543	0.2313	0.2184	0.2214
	1	1.1289	1.1431	1.1247	0.0242	0.0201	0.0213	0.0919	0.0936	0.0915	0.0839	0.0851	0.0825	0.1814	0.175	0.1741	0.5924	0.5861	0.5869	0.5641	0.1729	0.1671	0.1505
	0.5	0.9055	0.9164	0.8597	0.0181	0.0164	0.0159	0.0558	0.0534	0.053	0.0771	0.0815	0.0783	0.1127	0.1202	0.1272	0.3339	0.3319	0.3343	0.325	0.1292	0.1174	0.1257
	0.25	0.6261	0.6277	0.5998	0.0143	0.0137	0.0128	0.0352	0.0331	0.0341	0.0812	0.0769	0.0782	0.0862	0.0817	0.0849	0.1778	0.1764	0.1728	0.1668	0.1134	0.1106	0.1055
	0.125	0.3504	0.3781	0.3357	0.0123	0.0119	0.0119	0.0248	0.0253	0.025	0.0781	0.0787	0.0735	0.0647	0.0636	0.0677	0.1059	0.1094	0.1104	0.1075	0.1047	0.0926	0.0991
	0.0625	0.1855	0.1883	0.1829	0.0139	0.0117	0.0148	0.0216	0.0202	0.0222	0.0729	0.0713	0.072	0.0517	0.0496	0.0549	0.0765	0.0776	0.0846	0.0834	0.0974	0.0941	0.0991
	blank	0.0712	0.0767	0.073	0.0112	0.0111	0.011	0.0202	0.0181	0.0193	0.0719	0.0702	0.0702	0.0443	0.041	0.0455	0.0643	0.0677	0.0631	0.0645	0.1167	0.1179	0.1105
OD450-OD650	Ca mM	WT	WT	WT	C191S	C191S	C191S	D270A	D270A	D270A	D271A	D271A	D271A	D311A	D311A	D311A	N312A	N312A	N312A	N312A	D334A	D334A	D334A
	4	1.3465	1.3739	1.4206	0.0376	0.0373	0.0355	0.2208	0.2148	0.2193	0.0924	0.0852	0.0841	0.3219	0.3369	0.3218	1.0183	1.0599	1.0193	1.008	0.3305	0.3259	0.3292
	2	1.2496	1.2255	1.299	0.0293	0.0273	0.0301	0.1564	0.1488	0.1518	0.0866	0.0839	0.0847	0.2495	0.266	0.253	0.8335	0.8415	0.8387	0.8543	0.2313	0.2184	0.2214
	1	1.1289	1.1431	1.1247	0.0242	0.0201	0.0213	0.0919	0.0936	0.0915	0.0839	0.0851	0.0825	0.1814	0.175	0.1741	0.5924	0.5861	0.5869	0.5641	0.1729	0.1671	0.1505
	0.5	0.9055	0.9164	0.8597	0.0181	0.0164	0.0159	0.0558	0.0534	0.053	0.0771	0.0815	0.0783	0.1127	0.1202	0.1272	0.3339	0.3319	0.3343	0.325	0.1292	0.1174	0.1257
	0.25	0.6261	0.6277	0.5998	0.0143	0.0137	0.0128	0.0352	0.0331	0.0341	0.0812	0.0769	0.0782	0.0862	0.0817	0.0849	0.1778	0.1764	0.1728	0.1668	0.1134	0.1106	0.1055
	0.125	0.3504	0.3781	0.3357	0.0123	0.0119	0.0119	0.0248	0.0253	0.025	0.0781	0.0787	0.0735	0.0647	0.0636	0.0677	0.1059	0.1094	0.1104	0.1075	0.1047	0.0926	0.0991
	0.0625	0.1855	0.1883	0.1829	0.0139	0.0117	0.0148	0.0216	0.0202	0.0222	0.0729	0.0713	0.072	0.0517	0.0496	0.0549	0.0765	0.0776	0.0846	0.0834	0.0974	0.0941	0.0991
	0	0.0712	0.0767	0.073	0.0112	0.0111	0.011	0.0202	0.0181	0.0193	0.0719	0.0702	0.0702	0.0443	0.041	0.0455	0.0643	0.0677	0.0631	0.0645	0.1167	0.1179	0.1105
Average (OD450-OD650)	Ca mM	WT	C191S	D270A	D271A	D311A	N312A	D334A		WT	C191S	D270A	D271A	D311A	N312A	D334A
	4	1.38033	0.0368	0.2183	0.0872333	0.326867	1.02637	0.328533		0.0216313	0.000655744	0.00180278	0.00260278	0.00501675	0.0114631	0.0013691
	2	1.25803	0.0289	0.152333	0.0850667	0.256167	0.842	0.2237		0.0216326	0.000832666	0.00221008	0.000800694	0.00501941	0.00442229	0.00389744
	1	1.13223	0.0218667	0.0923333	0.0838333	0.176833	0.582375	0.1635		0.00556697	0.00121701	0.000643774	0.000751295	0.00229807	0.00625052	0.00671218
	0.5	0.893867	0.0168	0.0540667	0.0789667	0.120033	0.331275	0.1241		0.0173707	0.000665833	0.000874325	0.00131318	0.00418662	0.00215653	0.00349905
	0.25	0.617867	0.0136	0.0341333	0.0787667	0.0842667	0.17345	0.109833		0.00904513	0.00043589	0.000606447	0.00127323	0.00133708	0.00245408	0.00231253
	0.125	0.354733	0.0120333	0.0250333	0.0767667	0.0653333	0.1083	0.0988		0.0124301	0.000133333	0.000145297	0.00164249	0.0012252	0.00100083	0.00349619
	0.0625	0.185567	0.0134667	0.0213333	0.0720667	0.0520667	0.080525	0.0968667		0.0015592	0.000920748	0.000592546	0.000463081	0.00154092	0.00203362	0.0014678
	0	0.0736333	0.0111	0.0192	0.0707667	0.0436	0.0649	0.115033		0.00161898	5.7735e-05	0.000608276	0.000566667	0.00134536	0.000983192	0.00229298

## Sheet: Fig. 4a
OD450		WT			C191S			D270A			D271A				AIM/S100A8
	Ca (mM)	1	2	3	1	2	3	1	2	3	1	2	3
	4	1.2435	0.9129	0.869	0.5614	0.5477	0.5317	0.3397	0.3076	0.2924	0.2906	0.2952	0.3055
	2	0.8113	0.6498	0.5765	0.3697	0.3571	0.3427	0.2997	0.2731	0.2861	0.2643	0.2666	0.2703
	1	0.5271	0.4239	0.4185	0.301	0.2645	0.2587	0.2828	0.2614	0.263	0.2562	0.2587	0.2669
	0.5	0.4514	0.3476	0.3492	0.2531	0.2569	0.2221	0.2557	0.2597	0.2693	0.2618	0.2709	0.2537
	0.25	0.3613	0.3339	0.315	0.2263	0.2236	0.2084	0.2798	0.262	0.2553	0.2553	0.2551	0.2533
	0.125	0.3202	0.285	0.3014	0.2192	0.2107	0.2078	0.2383	0.2782	0.2551	0.2499	0.2642	0.2577
	0.0625	0.2913	0.322	0.3157	0.2181	0.2133	0.2066	0.2321	0.2543	0.2516	0.2473	0.2542	0.2577
	blank	0.1902	0.1587	0.166
OD650		WT			C191S			D270A			D271A
	Ca (mM)	1	2	3	1	2	3	1	2	3	1	2	3
	4	0.0402	0.0413	0.0467	0.0406	0.0412	0.0412	0.0432	0.0393	0.0455	0.0423	0.041	0.0414
	2	0.0398	0.0399	0.0423	0.0424	0.0433	0.0425	0.0432	0.0403	0.0413	0.0414	0.0415	0.0402
	1	0.0434	0.0418	0.0392	0.0408	0.0417	0.0438	0.0455	0.0414	0.0412	0.0433	0.044	0.0447
	0.5	0.0427	0.0424	0.0411	0.0401	0.0412	0.0404	0.0396	0.0402	0.0407	0.0411	0.0421	0.0428
	0.25	0.0416	0.0444	0.041	0.0404	0.0407	0.0402	0.0409	0.0402	0.0404	0.0405	0.0413	0.0416
	0.125	0.0415	0.0398	0.0397	0.0424	0.0396	0.0394	0.0395	0.0406	0.0419	0.0407	0.0423	0.0421
	0.0625	0.0394	0.0418	0.0401	0.0401	0.0401	0.0402	0.0458	0.0403	0.0413	0.0407	0.04	0.0411
	blank	0.0382	0.0383	0.0408
OD450-650		WT			C191S			D270A			D271A
	Ca (mM)	1	2	3	1	2	3	1	2	3	1	2	3
	4	1.2033	0.8716	0.8223	0.5208	0.5065	0.4905	0.2965	0.2683	0.2469	0.2483	0.2542	0.2641
	2	0.7715	0.6099	0.5342	0.3273	0.3138	0.3002	0.2565	0.2328	0.2448	0.2229	0.2251	0.2301
	1	0.4837	0.3821	0.3793	0.2602	0.2228	0.2149	0.2373	0.22	0.2218	0.2129	0.2147	0.2222
	0.5	0.4087	0.3052	0.3081	0.213	0.2157	0.1817	0.2161	0.2195	0.2286	0.2207	0.2288	0.2109
	0.25	0.3197	0.2895	0.274	0.1859	0.1829	0.1682	0.2389	0.2218	0.2149	0.2148	0.2138	0.2117
	0.125	0.2787	0.2452	0.2617	0.1768	0.1711	0.1684	0.1988	0.2376	0.2132	0.2092	0.2219	0.2156
	0.0625	0.2519	0.2802	0.2756	0.178	0.1732	0.1664	0.1863	0.214	0.2103	0.2066	0.2142	0.2166
	blank	0.152	0.1204	0.1252
	Average-blank	WT	C191S	D270A	D271A		SE	WT	C191S	D270A	D271A
	4	0.8332	0.3734	0.138033	0.123		4	0.119633	0.00875144	0.0143631	0.00460953
	2	0.506	0.181233	0.112167	0.0935		2	0.0699827	0.00782311	0.00684178	0.00213021
	1	0.2825	0.1001	0.0938333	0.0840667		1	0.0343428	0.0139707	0.00549131	0.00284781
	0.5	0.208133	0.0709333	0.0888667	0.0876		0.5	0.034027	0.0109112	0.0037314	0.00517505
	0.25	0.161867	0.0464667	0.0926667	0.0809		0.25	0.013418	0.005469	0.00713372	0.000913479
	0.125	0.129333	0.0395667	0.084	0.0830333		0.125	0.00967098	0.00247588	0.0113239	0.00366621
	0.0625	0.1367	0.04	0.071	0.0799333		0.0625	0.00876781	0.00336518	0.00868261	0.00301404

## Sheet: Fig. 4b
OD450		WT			C191S			D270A			D271A				AIM/S100A8/9
	Ca (mM)	1	2	3	1	2	3	1	2	3	1	2	3
	4	0.383	0.3657	0.3726	0.2875	0.3576	0.2737	0.092	0.0925	0.0941	0.108	0.0934	0.0972
	2	0.2553	0.2291	0.2221	0.1776	0.1748	0.1702	0.0862	0.0847	0.0869	0.0899	0.0899	0.0885
	1	0.165	0.144	0.1422	0.1114	0.1104	0.1137	0.0872	0.0925	0.0847	0.0837	0.0848	0.0852
	0.5	0.1168	0.1234	0.1132	0.1976	0.105	0.0931	0.1026	0.0826	0.0853	0.0839	0.0873	0.0861
	0.25	0.102	0.1058	0.102	0.0884	0.0994	0.0879	0.087	0.0813	0.0805	0.0835	0.0826	0.0807
	0.125	0.1047	0.1005	0.0913	0.0809	0.0864	0.0965	0.0887	0.0817	0.0822	0.0831	0.0791	0.0932
	0.0625	0.0907	0.1018	0.0933	0.0774	0.0851	0.0934	0.0818	0.0795	0.0837	0.0803	0.0854	0.1169
	blank	0.0649	0.0573	0.0691
OD650		WT			C191S			D270A			D271A
	Ca (mM)	1	2	3	1	2	3	1	2	3	1	2	3
	4	0.0428	0.0403	0.0403	0.0412	0.0413	0.0399	0.0389	0.0394	0.0416	0.0428	0.0401	0.0427
	2	0.0391	0.0397	0.0392	0.0392	0.0418	0.039	0.039	0.0389	0.0392	0.04	0.04	0.0394
	1	0.0399	0.04	0.0403	0.0393	0.0398	0.0423	0.0419	0.0411	0.0397	0.0399	0.0403	0.0408
	0.5	0.0393	0.0411	0.0422	0.1275	0.0419	0.0391	0.0392	0.0393	0.0394	0.0393	0.0383	0.043
	0.25	0.0405	0.0392	0.0387	0.0416	0.0373	0.0386	0.0402	0.0392	0.0398	0.0387	0.0396	0.0402
	0.125	0.0428	0.0403	0.0397	0.04	0.0392	0.0398	0.0396	0.0411	0.0392	0.0405	0.0399	0.0403
	0.0625	0.0397	0.0458	0.0407	0.0361	0.0396	0.043	0.0409	0.0399	0.0418	0.0401	0.0414	0.0404
	blank	0.0402	0.0402	0.0397
OD450-650		WT			C191S			D270A			D271A
	Ca (mM)	1	2	3	1	2	3	1	2	3	1	2	3
	4	0.3402	0.3254	0.3323	0.2463	0.3163	0.2338	0.0531	0.0531	0.0525	0.0652	0.0533	0.0545
	2	0.2162	0.1894	0.1829	0.1384	0.133	0.1312	0.0472	0.0458	0.0477	0.0499	0.0499	0.0491
	1	0.1251	0.104	0.1019	0.0721	0.0706	0.0714	0.0453	0.0514	0.045	0.0438	0.0445	0.0444
	0.5	0.0775	0.0823	0.071	0.0701	0.0631	0.054	0.0634	0.0433	0.0459	0.0446	0.049	0.0431
	0.25	0.0615	0.0666	0.0633	0.0468	0.0621	0.0493	0.0468	0.0421	0.0407	0.0448	0.043	0.0405
	0.125	0.0619	0.0602	0.0516	0.0409	0.0472	0.0567	0.0491	0.0406	0.043	0.0426	0.0392	0.0529
	0.0625	0.051	0.056	0.0526	0.0413	0.0455	0.0504	0.0409	0.0396	0.0419	0.0402	0.044	0.0765
	blank	0.0247	0.0171	0.0294
	Average-blank	WT	C191S	D270A	D271A		SE	WT	C191S	D270A	D271A
	4	0.3089	0.241733	0.0291667	0.0339333		4	0.00427564	0.0256715	0.0002	0.00378256
	2	0.172433	0.110467	0.0231667	0.0259		2	0.0101909	0.00216333	0.000568624	0.000266667
	1	0.0866	0.0476333	0.0235	0.0205		1	0.00740818	0.000433333	0.00208513	0.000218581
	0.5	0.0532	0.0386667	0.0271333	0.0218333		0.5	0.00327431	0.00466083	0.00631145	0.00177044
	0.25	0.0400667	0.029	0.0194667	0.0190333		0.25	0.00149332	0.00473861	0.00184481	0.00124677
	0.125	0.0341667	0.0245333	0.0205	0.0211667		0.125	0.003188	0.00459214	0.00253004	0.00411866
	0.0625	0.0294667	0.022	0.0170667	0.0298333		0.0625	0.00147422	0.00262953	0.000665833	0.011519

## Sheet: Fig. 4c
OD450		WT			C191S			D270A			D271A				AIM/S100A9
	Ca (mM)	1	2	3	1	2	3	1	2	3	1	2	3
	4	0.437	0.5717	0.4579	0.2445	0.24	0.2337	0.1148	0.1112	0.1131	0.1036	0.1	0.1051
	2	0.2413	0.2464	0.2278	0.1362	0.1385	0.138	0.1065	0.108	0.1124	0.1051	0.1019	0.1019
	1	0.1673	0.1594	0.1491	0.0992	0.0974	0.0965	0.1062	0.1183	0.1082	0.0965	0.0971	0.0975
	0.5	0.1215	0.1321	0.127	0.0864	0.0984	0.1068	0.1101	0.1091	0.108	0.1004	0.1007	0.0987
	0.25	0.1145	0.1118	0.1166	0.0939	0.08	0.0769	0.1089	0.1065	0.1265	0.1004	0.0996	0.1042
	0.125	0.1134	0.1134	0.1161	0.0776	0.1066	0.0747	0.1017	0.1016	0.106	0.0993	0.0973	0.0966
	0.0625	0.1052	0.1135	0.1333	0.0778	0.0774	0.0787	0.1024	0.1415	0.1081	0.0998	0.099	0.1005
	blank	0.0598	0.0616	0.0523
OD650		WT			C191S			D270A			D271A
	Ca (mM)	1	2	3	1	2	3	1	2	3	1	2	3
	4	0.0401	0.0394	0.0401	0.0388	0.0391	0.0393	0.043	0.0393	0.04	0.04	0.0392	0.0432
	2	0.0385	0.04	0.0392	0.0399	0.0405	0.0419	0.042	0.0393	0.0409	0.0405	0.0402	0.0414
	1	0.0408	0.0411	0.0403	0.0401	0.0411	0.0401	0.0416	0.0447	0.0398	0.0409	0.042	0.0408
	0.5	0.039	0.0515	0.045	0.0439	0.0448	0.0445	0.0428	0.0401	0.0393	0.0396	0.0397	0.038
	0.25	0.0414	0.0387	0.0395	0.0428	0.0408	0.0409	0.0406	0.0412	0.0395	0.0393	0.0402	0.0398
	0.125	0.0407	0.0399	0.0392	0.0401	0.0401	0.0382	0.0388	0.0398	0.0396	0.0406	0.0417	0.0392
	0.0625	0.0387	0.0385	0.0393	0.0399	0.04	0.039	0.0386	0.0436	0.0431	0.0399	0.0393	0.0395
	blank	0.041	0.0391	0.0378
OD540-650		WT			C191S			D270A			D271A
	Ca (mM)	1	2	3	1	2	3	1	2	3	1	2	3
	4	0.3969	0.5323	0.4178	0.2057	0.2009	0.1944	0.0718	0.0719	0.0731	0.0636	0.0608	0.0619
	2	0.2028	0.2064	0.1886	0.0963	0.098	0.0961	0.0645	0.0687	0.0715	0.0646	0.0617	0.0605
	1	0.1265	0.1183	0.1088	0.0591	0.0563	0.0564	0.0646	0.0736	0.0684	0.0556	0.0551	0.0567
	0.5	0.0825	0.0806	0.082	0.0425	0.0536	0.0623	0.0673	0.069	0.0687	0.0608	0.061	0.0607
	0.25	0.0731	0.0731	0.0771	0.0511	0.0392	0.036	0.0683	0.0653	0.087	0.0611	0.0594	0.0644
	0.125	0.0727	0.0735	0.0769	0.0375	0.0665	0.0365	0.0629	0.0618	0.0664	0.0587	0.0556	0.0574
	0.0625	0.0665	0.075	0.094	0.0379	0.0374	0.0397	0.0638	0.0979	0.065	0.0599	0.0597	0.061
	blank	0.0188	0.0225	0.0145
	Average-blank	WT	C191S	D270A	D271A		SE	WT	C191S	D270A	D271A
	4	0.4304	0.181733	0.0536667	0.0435		4	0.0420847	0.00327431	0.000417665	0.000814453
	2	0.180667	0.0782	0.0496333	0.0436667		2	0.00543364	0.000602771	0.00203415	0.00121701
	1	0.0992667	0.0386667	0.0502667	0.0372		1	0.00511414	0.000917121	0.00260853	0.000472582
	0.5	0.0631	0.0342	0.0497333	0.0422333		0.5	0.000568624	0.00572975	0.000523874	8.81917e-05
	0.25	0.0558333	0.0235	0.0549333	0.0430333		0.25	0.00133333	0.00459384	0.0067888	0.0014678
	0.125	0.0557667	0.0282333	0.0451	0.0386333		0.125	0.00128755	0.00983757	0.00138684	0.000898765
	0.0625	0.0599	0.0197333	0.0569667	0.0416		0.0625	0.00812917	0.000698411	0.011172	0.000404145
	C191S/WT比
4	0.422243
2	0.432841
1	0.389523
0.5	0.541997
0.25	0.420896
0.125	0.506276
0.0625	0.329438

## Sheet: Fig. 4d
OD450		WT			C191S			D270A			D271A				AIM/PRDX1
	Ca (mM)	1	2	3	1	2	3	1	2	3	1	2	3
	4	0.5232	0.4636	0.4246	0.2858	0.2738	0.2415	0.179	0.1872	0.1756	0.1913	0.1866	0.1821
	2	0.2856	0.2767	0.2862	0.2139	0.2023	0.1941	0.1733	0.186	0.1852	0.1981	0.2049	0.1852
	1	0.2122	0.2186	0.2173	0.1769	0.1819	0.1701	0.1802	0.1926	0.1836	0.1929	0.1912	0.187
	0.5	0.202	0.1954	0.1913	0.1585	0.1614	0.1653	0.1778	0.1891	0.184	0.1934	0.1804	0.1932
	0.25	0.1702	0.1796	0.1821	0.154	0.1493	0.143	0.1735	0.1908	0.1626	0.1669	0.1651	0.1862
	0.125	0.1866	0.1821	0.1817	0.1535	0.1468	0.1481	0.183	0.1997	0.1815	0.1993	0.1933	0.1896
	0.0625	0.1867	0.1808	0.1785	0.1499	0.1461	0.1607	0.1704	0.5814	0.1843	0.196	0.1997	0.1865
	blank	0.1319	0.1422	0.1303
OD650		WT			C191S			D270A			D271A
	Ca (mM)	1	2	3	1	2	3	1	2	3	1	2	3
	4	0.0419	0.0416	0.0406	0.041	0.042	0.0407	0.0409	0.0403	0.042	0.0422	0.0419	0.0405
	2	0.0429	0.0414	0.0403	0.0405	0.042	0.0408	0.0397	0.0419	0.041	0.0405	0.0437	0.0403
	1	0.0396	0.0405	0.0405	0.0418	0.0436	0.0405	0.0416	0.0413	0.0416	0.0413	0.0401	0.0408
	0.5	0.0455	0.0422	0.0401	0.0407	0.0401	0.0402	0.0392	0.0409	0.0401	0.0398	0.0392	0.0427
	0.25	0.0415	0.0417	0.041	0.0409	0.0398	0.0416	0.0399	0.0399	0.0405	0.0396	0.0402	0.0398
	0.125	0.0452	0.0398	0.04	0.0394	0.0409	0.0402	0.0392	0.0404	0.04	0.0401	0.0404	0.0477
	0.0625	0.0413	0.0416	0.0422	0.0411	0.043	0.0422	0.0447	0.3901	0.0421	0.0414	0.0433	0.0391
	blank	0.0396	0.0407	0.041
OD450-650		WT			C191S			D270A			D271A
	Ca (mM)	1	2	3	1	2	3	1	2	3	1	2	3
	4	0.4813	0.422	0.384	0.2448	0.2318	0.2008	0.1381	0.1469	0.1336	0.1491	0.1447	0.1416
	2	0.2427	0.2353	0.2459	0.1734	0.1603	0.1533	0.1336	0.1441	0.1442	0.1576	0.1612	0.1449
	1	0.1726	0.1781	0.1768	0.1351	0.1383	0.1296	0.1386	0.1513	0.142	0.1516	0.1511	0.1462
	0.5	0.1565	0.1532	0.1512	0.1178	0.1213	0.1251	0.1386	0.1482	0.1439	0.1536	0.1412	0.1505
	0.25	0.1287	0.1379	0.1411	0.1131	0.1095	0.1014	0.1336	0.1509	0.1221	0.1273	0.1249	0.1464
	0.125	0.1414	0.1423	0.1417	0.1141	0.1059	0.1079	0.1438	0.1593	0.1415	0.1592	0.1529	0.1419
	0.0625	0.1454	0.1392	0.1363	0.1088	0.1031	0.1185	0.1257	0.1913	0.1422	0.1546	0.1564	0.1474
	blank	0.0923	0.1015	0.0893
	Average-blank	WT	C191S	D270A	D271A		SE	WT	C191S	D270A	D271A
	4	0.334733	0.131433	0.0451667	0.0507667		4	0.0283115	0.0130512	0.00390569	0.00217588
	2	0.146933	0.0679667	0.0462667	0.0602		2	0.003139	0.00589076	0.00351679	0.0049438
	1	0.0814667	0.0399667	0.0496	0.0552667		1	0.00165965	0.00254056	0.00379576	0.00172272
	0.5	0.0592667	0.0270333	0.0492	0.0540667		0.5	0.00154524	0.00210792	0.00277629	0.00372574
	0.25	0.0415333	0.0136333	0.0411667	0.0385		0.25	0.00371663	0.00345977	0.00836985	0.00680204
	0.125	0.0474333	0.0149333	0.0538333	0.0569667		0.125	0.000264575	0.00246847	0.00558957	0.00505514
	0.0625	0.0459333	0.0157667	0.0587	0.0584333		0.0625	0.0026839	0.00449531	0.0197011	0.00274955

## Sheet: Fig. 4e
OD450		WT			C191S			D270A			D271A				AIM/PRDX2
	Ca (mM)	1	2	3	1	2	3	1	2	3	1	2	3
	4	0.4696	0.4395	0.5647	0.319	0.3042	0.2865	0.1306	0.1285	0.1229	0.1215	0.1416	0.1335
	2	0.216	0.2399	0.2448	0.1467	0.1518	0.1556	0.1178	0.1255	0.1091	0.1277	0.1256	0.1179
	1	0.162	0.1593	0.1472	0.1103	0.1117	0.114	0.1047	0.1202	0.1207	0.1289	0.1339	0.1294
	0.5	0.1595	0.1723	0.1275	0.1018	0.1128	0.1115	0.1102	0.1213	0.1257	0.13	0.1327	0.0974
	0.25	0.1438	0.1467	0.1186	0.1041	0.0934	0.0885	0.1038	0.1096	0.1147	0.1362	0.1436	0.1111
	0.125	0.1356	0.133	0.1249	0.1013	0.0911	0.0926	0.1132	0.1207	0.1172	0.1274	0.1509	0.0954
	0.0625	0.1254	0.1293	0.1214	0.0992	0.1	0.0938	0.1104	0.1274	0.1168	0.1549	0.1561	0.1039
	blank	0.0868	0.0783	0.0731
OD650		WT			C191S			D270A			D271A
	Ca (mM)	1	2	3	1	2	3	1	2	3	1	2	3
	4	0.0404	0.0408	0.0397	0.0417	0.0406	0.0399	0.0398	0.0385	0.0394	0.0424	0.0483	0.0398
	2	0.0387	0.0388	0.0403	0.0396	0.0403	0.0359	0.0398	0.0395	0.0391	0.0411	0.0439	0.0405
	1	0.039	0.0384	0.0402	0.0394	0.0396	0.0417	0.0405	0.0394	0.0396	0.043	0.0421	0.0403
	0.5	0.04	0.0398	0.0398	0.0388	0.0409	0.0404	0.0404	0.0399	0.0401	0.04	0.0427	0.0442
	0.25	0.0401	0.0415	0.0398	0.0429	0.0401	0.0407	0.0407	0.0403	0.0394	0.039	0.04	0.0481
	0.125	0.0428	0.0408	0.0396	0.0384	0.0391	0.0403	0.0434	0.0423	0.0389	0.0393	0.0406	0.04
	0.0625	0.0398	0.0398	0.0403	0.0386	0.0389	0.0401	0.0412	0.0409	0.0406	0.0396	0.0406	0.04
	blank	0.0406	0.0392	0.0398
OD450-650		WT			C191S			D270A			D271A
	Ca (mM)	1	2	3	1	2	3	1	2	3	1	2	3
	4	0.4292	0.3987	0.525	0.2773	0.2636	0.2466	0.0908	0.09	0.0835	0.0791	0.0933	0.0937
	2	0.1773	0.2011	0.2045	0.1071	0.1115	0.1197	0.078	0.086	0.07	0.0866	0.0817	0.0774
	1	0.123	0.1209	0.107	0.0709	0.0721	0.0723	0.0642	0.0808	0.0811	0.0859	0.0918	0.0891
	0.5	0.1195	0.1325	0.0877	0.063	0.0719	0.0711	0.0698	0.0814	0.0856	0.09	0.09	0.0532
	0.25	0.1037	0.1052	0.0788	0.0612	0.0533	0.0478	0.0631	0.0693	0.0753	0.0972	0.1036	0.063
	0.125	0.0928	0.0922	0.0853	0.0629	0.052	0.0523	0.0698	0.0784	0.0783	0.0881	0.1103	0.0554
	0.0625	0.0856	0.0895	0.0811	0.0606	0.0611	0.0537	0.0692	0.0865	0.0762	0.1153	0.1155	0.0639
	blank	0.0462	0.0391	0.0333
	Average-blank	WT	C191S	D270A	D271A		SE	WT	C191S	D270A	D271A
	4	0.411433	0.222967	0.0485667	0.0491667		4	0.0380494	0.00887938	0.00231157	0.00480139
	2	0.154767	0.0732333	0.0384667	0.0423667		2	0.00855648	0.00369203	0.0046188	0.00265769
	1	0.0774333	0.0322333	0.0358333	0.0494		1	0.00502007	0.000437163	0.005584	0.00170522
	0.5	0.0737	0.0291333	0.0394	0.0382		0.5	0.0133068	0.00284273	0.00472488	0.0122667
	0.25	0.0563667	0.0145667	0.0297	0.0484		0.25	0.00856096	0.00388887	0.00352199	0.0126028
	0.125	0.0505667	0.0162	0.0359667	0.0450667		0.125	0.00240624	0.00358438	0.00285015	0.0159446
	0.0625	0.0458667	0.0189333	0.0377667	0.0587		0.0625	0.00242693	0.0023877	0.00502427	0.0171668

## Sheet: Fig. 4f
OD450		WT			C191S			D270A			D271A				AIM/PRDX6
	Ca (mM)	1	2	3	1	2	3	1	2	3	1	2	3
	4	0.9089	0.8295	0.8444	0.4453	0.4151	0.3981	0.2344	0.2132	0.2112	0.2244	0.2216	0.2057
	2	0.4972	0.4795	0.411	0.2862	0.2428	0.2626	0.2158	0.2259	0.2136	0.242	0.2394	0.199
	1	0.3679	0.2871	0.2828	0.181	0.1824	0.1918	0.1705	0.1991	0.1942	0.2166	0.2168	0.2199
	0.5	0.2419	0.2476	0.2249	0.1671	0.1563	0.142	0.2064	0.1991	0.187	0.2155	0.2014	0.2068
	0.25	0.1778	0.2013	0.2091	0.1533	0.1289	0.1393	0.1624	0.1837	0.1842	0.1972	0.2132	0.2439
	0.125	0.2308	0.261	0.2156	0.1554	0.1459	0.1423	0.1919	0.1979	0.1717	0.2234	0.224	0.1944
	0.0625	0.2463	0.2295	0.2312	0.1404	0.1321	0.1378	0.2245	0.2261	0.2442	0.2388	0.2183	0.267
	blank	0.0873	0.0967	0.1002
OD650		WT			C191S			D270A			D271A
	Ca (mM)	1	2	3	1	2	3	1	2	3	1	2	3
	4	0.0448	0.041	0.0406	0.0414	0.0433	0.0401	0.0395	0.0414	0.0417	0.0448	0.0406	0.0433
	2	0.0399	0.039	0.0401	0.0411	0.0428	0.0394	0.0415	0.0409	0.0409	0.0424	0.0413	0.0419
	1	0.0401	0.0394	0.0404	0.0395	0.0416	0.0417	0.0417	0.0467	0.0398	0.0411	0.0399	0.0405
	0.5	0.044	0.0481	0.0424	0.0414	0.0442	0.0422	0.0462	0.0412	0.0395	0.0397	0.0402	0.0409
	0.25	0.0402	0.0413	0.0412	0.0407	0.0405	0.0411	0.0417	0.0408	0.0402	0.0404	0.0405	0.0397
	0.125	0.0443	0.0408	0.0392	0.04	0.0413	0.0402	0.0391	0.0428	0.0395	0.0407	0.0405	0.0418
	0.0625	0.0387	0.0429	0.0401	0.0408	0.0394	0.0417	0.041	0.0409	0.0432	0.0412	0.041	0.0401
	blank	0.0412	0.0401	0.0397
OD450-650		WT			C191S			D270A			D271A
	Ca (mM)	1	2	3	1	2	3	1	2	3	1	2	3
	4	0.8641	0.7885	0.8038	0.4039	0.3718	0.358	0.1949	0.1718	0.1695	0.1796	0.181	0.1624
	2	0.4573	0.4405	0.3709	0.2451	0.2	0.2232	0.1743	0.185	0.1727	0.1996	0.1981	0.1571
	1	0.3278	0.2477	0.2424	0.1415	0.1408	0.1501	0.1288	0.1524	0.1544	0.1755	0.1769	0.1794
	0.5	0.1979	0.1995	0.1825	0.1257	0.1121	0.0998	0.1602	0.1579	0.1475	0.1758	0.1612	0.1659
	0.25	0.1376	0.16	0.1679	0.1126	0.0884	0.0982	0.1207	0.1429	0.144	0.1568	0.1727	0.2042
	0.125	0.1865	0.2202	0.1764	0.1154	0.1046	0.1021	0.1528	0.1551	0.1322	0.1827	0.1835	0.1526
	0.0625	0.2076	0.1866	0.1911	0.0996	0.0927	0.0961	0.1835	0.1852	0.201	0.1976	0.1773	0.2269
	blank	0.0461	0.0566	0.0605
	Average-blank	WT	C191S	D270A	D271A		SE	WT	C191S	D270A	D271A
	4	0.7644	0.3235	0.124333	0.119933		4	0.0230766	0.0135967	0.00811056	0.00598034
	2	0.3685	0.168367	0.122933	0.130533		2	0.0264484	0.0130211	0.00386106	0.0139234
	1	0.218233	0.0897333	0.0908	0.122867		1	0.0276257	0.00299017	0.0082203	0.00114066
	0.5	0.1389	0.0581333	0.1008	0.113233		0.5	0.00541972	0.00747982	0.00390683	0.00430284
	0.25	0.100767	0.0453333	0.0814667	0.1235		0.25	0.00907457	0.00702788	0.00758998	0.013928
	0.125	0.139967	0.0529667	0.0923	0.118533		0.125	0.0132416	0.00408099	0.00728034	0.0101693
	0.0625	0.1407	0.0417333	0.1355	0.1462		0.0625	0.00638357	0.00199193	0.00557165	0.0143966

## Sheet: Fig. S6
											Effect of divalent cation on AIM-IgM binding
	OD450	No ion	Mg	Ca	Mn	Co	Ni	Zn	blank
		0.0782	0.0807	1.1556	0.1935	0.0993	0.073	0.053	0.0573
		0.078	0.0837	1.2277	0.2216	0.1104	0.0742	0.0571	0.0566
		0.0804	0.0844	1.1834	0.1828	0.1007	0.0707	0.0561	0.0562
	OD650	No ion	Mg	Ca	Mn	Co	Ni	Zn	blank
		0.0408	0.0396	0.0402	0.0436	0.0426	0.0437	0.0399	0.0431
		0.0418	0.0402	0.041	0.0408	0.0405	0.0422	0.0409	0.0397
		0.0401	0.0406	0.0418	0.0431	0.0424	0.0403	0.0421	0.0395
	OD450-650	No ion	Mg	Ca	Mn	Co	Ni	Zn	blank
		0.0374	0.0411	1.1154	0.1499	0.0567	0.0293	0.0131	0.0142
		0.0362	0.0435	1.1867	0.1808	0.0699	0.032	0.0162	0.0169
		0.0403	0.0438	1.1416	0.1397	0.0583	0.0304	0.014	0.0167

## Sheet: Fig. S8a
OD450		WT			D50A			D51A				AIM/IgM
	Ca (mM)	1	2	3	1	2	3	1	2	3
	4	1.0583	1.0754	1.0746	0.9899	0.9773	0.9607	1.2008	1.1441	1.1739
	2	0.8516	0.8171	0.8415	0.7811	0.7928	0.7685	0.9494	0.9296	0.8988
	1	0.6204	0.6063	0.6118	0.5867	0.6288	0.5861	0.7221	0.7175	0.6734
	0.5	0.3749	0.3771	0.3656	0.3749	0.398	0.3907	0.4612	0.4495	0.4308
	0.25	0.1883	0.1929	0.2165	0.2082	0.205	0.2018	0.2292	0.246	0.241
	0.125	0.1084	0.1298	0.1119	0.1341	0.1059	0.0963	0.1123	0.1248	0.1059
	0.0625	0.0723	0.0998	0.0722	0.0949	0.1014	0.0674	0.0778	0.0872	0.0716
	blank	0.0507	0.0576	0.0482
OD650		WT			D50A			D51A
	Ca (mM)	1	2	3	1	2	3	1	2	3
	4	0.0418	0.0417	0.0442	0.0412	0.0423	0.0396	0.0406	0.0401	0.0412
	2	0.0401	0.0402	0.0411	0.0406	0.0403	0.0399	0.0403	0.0406	0.0416
	1	0.0403	0.0405	0.0417	0.0409	0.0466	0.0428	0.0434	0.0428	0.0416
	0.5	0.0397	0.0439	0.0415	0.0428	0.0412	0.0406	0.0423	0.0408	0.0404
	0.25	0.0396	0.0402	0.0418	0.0421	0.0426	0.0449	0.0406	0.0403	0.0398
	0.125	0.042	0.0446	0.0418	0.0432	0.0396	0.04	0.0393	0.0417	0.0397
	0.0625	0.0406	0.0398	0.0399	0.0412	0.0412	0.0423	0.0449	0.0422	0.0428
	blank	0.0406	0.0391	0.0399
OD450-650		WT			D50A			D51A
	Ca (mM)	1	2	3	1	2	3	1	2	3
	4	1.0165	1.0337	1.0304	0.9487	0.935	0.9211	1.1602	1.104	1.1327
	2	0.8115	0.7769	0.8004	0.7405	0.7525	0.7286	0.9091	0.889	0.8572
	1	0.5801	0.5658	0.5701	0.5458	0.5822	0.5433	0.6787	0.6747	0.6318
	0.5	0.3352	0.3332	0.3241	0.3321	0.3568	0.3501	0.4189	0.4087	0.3904
	0.25	0.1487	0.1527	0.1747	0.1661	0.1624	0.1569	0.1886	0.2057	0.2012
	0.125	0.0664	0.0852	0.0701	0.0909	0.0663	0.0563	0.073	0.0831	0.0662
	0.0625	0.0317	0.06	0.0323	0.0537	0.0602	0.0251	0.0329	0.045	0.0288
	blank	0.0101	0.0185	0.0083
	Average-blank	WT	D50A	D51A			SE	WT	D50A	D51A
	4	1.01457	0.922633	1.12			4	0.00527015	0.0079675	0.0162248
	2	0.783967	0.728233	0.8728			2	0.0101997	0.00689936	0.0151086
	1	0.5597	0.5448	0.649433			1	0.00423596	0.0125707	0.0150111
	0.5	0.318533	0.334033	0.3937			0.5	0.00341581	0.00737481	0.00833727
	0.25	0.1464	0.1495	0.1862			0.25	0.0080829	0.0026727	0.00511762
	0.125	0.0616	0.0588667	0.0618			0.125	0.00575007	0.0102803	0.00490951
	0.0625	0.0290333	0.0340333	0.0232667			0.0625	0.00933494	0.0107812	0.0048629

## Sheet: Fig. S8b
OD450		WT			D50A			D51A				AIM/S100A9
	Ca (mM)	1	2	3	1	2	3	1	2	3
	4	0.3546	0.3901	0.4114	0.3283	0.3676	0.3464	0.2956	0.3798	0.3516
	2	0.2778	0.2428	0.2436	0.1993	0.1962	0.1738	0.1971	0.1998	0.186
	1	0.1739	0.1693	0.1765	0.1383	0.1423	0.1395	0.139	0.1416	0.1205
	0.5	0.151	0.1382	0.1324	0.1097	0.1168	0.1098	0.1139	0.1146	0.1059
	0.25	0.1159	0.1234	0.1201	0.0963	0.0973	0.0985	0.1005	0.1049	0.1012
	0.125	0.1228	0.1181	0.1124	0.0902	0.0917	0.0898	0.0941	0.0945	0.0932
	0.0625	0.1027	0.1103	0.1111	0.0908	0.0873	0.0878	0.0965	0.0915	0.091
	blank	0.0593	0.057	0.0564
OD650		WT			D50A			D51A
	Ca (mM)	1	2	3	1	2	3	1	2	3
	4	0.0412	0.0408	0.0437	0.0411	0.041	0.0415	0.0409	0.0404	0.047
	2	0.0403	0.0404	0.0402	0.0417	0.0415	0.0409	0.0409	0.0397	0.0405
	1	0.0421	0.0406	0.0408	0.0433	0.0461	0.0407	0.0403	0.0419	0.0423
	0.5	0.043	0.0435	0.0446	0.0532	0.0458	0.0396	0.0398	0.0407	0.04
	0.25	0.0426	0.0432	0.0415	0.0389	0.04	0.0405	0.04	0.043	0.0457
	0.125	0.0465	0.0427	0.0405	0.0396	0.0401	0.0421	0.0387	0.042	0.04
	0.0625	0.0411	0.0425	0.0418	0.0403	0.042	0.0419	0.0469	0.0416	0.0414
	blank	0.0399	0.039	0.0417
OD450-650		WT			D50A			D51A
	Ca (mM)	1	2	3	1	2	3	1	2	3
	4	0.3134	0.3493	0.3677	0.2872	0.3266	0.3049	0.2547	0.3394	0.3046
	2	0.2375	0.2024	0.2034	0.1576	0.1547	0.1329	0.1562	0.1601	0.1455
	1	0.1318	0.1287	0.1357	0.095	0.0962	0.0988	0.0987	0.0997	0.0782
	0.5	0.108	0.0947	0.0878	0.0565	0.071	0.0702	0.0741	0.0739	0.0659
	0.25	0.0733	0.0802	0.0786	0.0574	0.0573	0.058	0.0605	0.0619	0.0555
	0.125	0.0763	0.0754	0.0719	0.0506	0.0516	0.0477	0.0554	0.0525	0.0532
	0.0625	0.0616	0.0678	0.0693	0.0505	0.0453	0.0459	0.0496	0.0499	0.0496
	blank	0.0194	0.018	0.0147
	Average-blank	WT	D50A	D51A			SE	WT	D50A	D51A
	4	0.3261	0.288867	0.2822			4	0.0159441	0.0113933	0.02458
	2	0.197067	0.131033	0.136567			2	0.0115369	0.00779508	0.00436438
	1	0.1147	0.0793	0.0748333			1	0.00202512	0.00112151	0.00700595
	0.5	0.0794667	0.0485333	0.0539333			0.5	0.00592799	0.00470567	0.00270062
	0.25	0.06	0.0402	0.0419333			0.25	0.00208513	0.000218581	0.00194251
	0.125	0.0571667	0.0326	0.0363333			0.125	0.00134205	0.00116952	0.000873689
	0.0625	0.0488667	0.0298667	0.0323333			0.0625	0.00235679	0.00164249	0.0001

[truncated: 1 more sheets: Fig. S8c]
